# Supplementary material for: Causal relationship between thyroid dysfunction and ovarian cancer: a two-sample Mendelian randomization study
Source: BMC Cancer. 2024 May 23;24:629. doi: 10.1186/s12885-024-12385-5 (PMC11112802; doi:10.1186/s12885-024-12385-5)
Supplement: Supplementary file 1 — Supplementary Material 1 [file 12885_2024_12385_MOESM1_ESM.xlsx]

## Sheet: Description
Table S1	STROBE-MR reporting guidelines
Table S2	The cohorts included in cortical thickness meta-GWAS
Table S3	The cohorts included in gut microbiota meta-GWAS
Table S4	211 taxa enrolled in this study
Table S5	Instrucment variables information for the 211 bacterial taxa
Table S6	MR estimates from gut microbiota on cerebral cortex thickness risk (under the filter conditions of linkage disequilibrium r2 < 0.001 and genetic distance of 10Mb)
Table S7	MR estimates from the order Bacillales on cortical subdivision thickness risk (under the filter conditions of linkage disequilibrium r2 < 0.001 and genetic distance of 10Mb)
Table S8	MR estimates from the order Lactobacillales on cortical subdivision thickness risk (under the filter conditions of linkage disequilibrium r2 < 0.001 and genetic distance of 10Mb)
Table S9	Phenoscanner of SNP in significant and nominal significant MR estimates
Table S10	Estimates for bidirectional MR analysis of significant results

## Sheet: Table S1
Table SS1. STROBE-MR reporting guidelines
Relevant section	Item	Instruction	Location addressed
TITLE and ABSTRACT	TITLE and ABSTRACT	Indicate Mendelian randomization as the study’s design in the title and/or the abstract.	Title and abstract
INTRODUCTION	Background	Explain the scientific background and rationale for the reported study. Is causality between exposure and outcome plausible? Justify why MR is a helpful method to address the study question.	Introduction
	Objectives	State specific objectives clearly, including pre-specified causal hypotheses (if any).	Introduction
METHODS	Study design and data sources	Present key elements of study design early in the paper. Consider including a table listing sources of data for all phases of the study. For each data source contributing to the analysis, describe the following: a) Describe the study design and the underlying population from which it was drawn. Describe also the setting, locations, and relevant dates, including periods of recruitment, exposure, f…	a) Abstract, Introduction, Materials and methods, Figure 1, Supplementary Tables b) Methods c) Methods d) Methods e) Methods f) Methods
	Assumptions	Explicitly state assumptions for the main analysis (e.g. relevance, exclusion, independence, homogeneity) as well assumptions for any additional or sensitivity analysis.	Methods, Figure 1
	Statistical methods: main analysis	Describe statistical methods and statistics used. a) Describe how quantitative variables were handled in the analyses (i.e., scale, units, model). b) Describe the process for identifying genetic variants and weights to be included in the analyses (i.e, independence and model). Consider a flow diagram. c) Describe the MR estimator, e.g. two-stage least squares, Wald ratio, and related statistics. …	a)Methods b)Methods c)Methods d) Methods e) Methods
	Assessment of assumptions	Describe any methods used to assess the assumptions or justify their validity	Methods
	Sensitivity analyses	Describe any sensitivity analyses or additional analyses performed.	Methods
	Software and pre-registration	a) Name statistical software and package(s), including version and settings used; b) State whether the study protocol and details were pre-registered (as well as when and where).	Methods
RESULTS	Descriptive data	a) Report the numbers of individuals at each stage of included studies and reasons for exclusion. Consider use of a flowdiagram. b) Report summary statistics for phenotypic exposure(s), outcome(s) and other relevant variables (e.g. means, standard deviations, proportions). c) If the data sources include meta-analyses of previous studies, provide the number of studies, their reported ancestry, if …	a) Methods, Figure 1, Supplementary Tables b) Supplementary Tables c) N/A d) Methods i. N/A ii. N/A
	Main results	a) Report the associations between genetic variant and exposure, and between genetic variant and outcome, preferably on an interpretable scale (e.g. comparing 25th and 75th percentile of allele count or genetic risk score, if individual-level data available). b) Report causal effect estimate between exposure and outcome, and the measures of uncertainty from the MR analysis. Use an intuitive scale…	a) N/A, no individual level data available b) Results, Supplementary Tables c) N/A d) Figure2 and Figure 5
	Assessment of assumptions	a) Assess the validity of the assumptions. b) Report any additional statistics (e.g., assessments of heterogeneity, such as I2, Q statistic)	a) Methods, Results, Supplementary Tables b) Results, Supplementary Tables
	Sensitivity and additional analyses	a) Use sensitivity analyses to assess the robustness of the main results to violations of the assumptions. b) Report results from other sensitivity analyses (e.g., replication study with different dataset, analyses of subgroups, validation of instrument(s), simulations, etc.). c) Report any assessment of direction of causality (e.g., bidirectional MR). d) When relevant, report and compare with es…	a) Results, Supplementary Tables and Figures b) Results c) Results d) Introduction, Discussion e) Figure 3
DISCUSSION	Key results	Summarize key results with reference to study objectives.	Discussion
	Limitations	Discuss limitations of the study, taking into account the validity of the MR assumptions, other sources of potential bias, and imprecision. Discuss both direction and magnitude of any potential bias, and any efforts to address them.	Methods, Discussion
	Interpretation	a) Give a cautious overall interpretation of results considering objectives and limitations. Compare with results from other relevant studies. b) Discuss underlying biological mechanisms that could be modelled by using the genetic variants to assess the relationship between the exposure and the outcome. c) Discuss whether the results have clinical or policy relevance, and whether interventions co…	a) Discussion b) Discussion c) Abstract,Discussion
	Generalizability	Discuss the generalizability of the study results (a) to other populations (i.e. external validity), (b) across other exposure periods/timings, and (c) across other levels of exposure.	a) Discussion b) N/A c) N/A
OTHER INFORMATION	Funding	Give the source of funding and the role of the funders for the present study and, if applicable, for the original study or studies on which the present article is based.	Acknowledgements
	Data and data sharing	Present data used to perform all analyses or report where and how the data can be accessed. State whether statistical code is publicly accessible and if so, where.	Methods, Supplementary Tables, References, Materials and methods
	Conflicts of Interest	All authors should declare all potential conflicts of interest.	Competing Interests
